# Supplementary material for: Development of Single Nucleotide Polymorphism and Association Analysis with Growth Traits for Black Porgy (Acanthopagrus schlegelii)
Source: Genes (Basel). 2022 Oct 31;13(11):1992. doi: 10.3390/genes13111992 (PMC9690740; doi:10.3390/genes13111992)
Supplement: Supplementary file 1 [file genes-13-01992-s001.zip]

Archive with 1 entries (1 files):
- genes-1908002-supplementary.pdf
